# Supplementary material for: Quantification of Structural Integrity and Stability Using Nanograms of Protein by Flow-Induced Dispersion Analysis
Source: Molecules. 2022 Apr 13;27(8):2506. doi: 10.3390/molecules27082506 (PMC9027858; doi:10.3390/molecules27082506)
Supplement: Supplementary file 1 [file molecules-27-02506-s001.zip]

Archive with 1 entries (1 files):
- molecules-1630801-supplementary.pdf
